# Supplementary material for: Functional Genomic Analysis of Candida albicans Adherence Reveals a Key Role for the Arp2/3 Complex in Cell Wall Remodelling and Biofilm Formation
Source: PLoS Genet. 2016 Nov 21;12(11):e1006452. doi: 10.1371/journal.pgen.1006452 (PMC5147769; doi:10.1371/journal.pgen.1006452)
Supplement: S4 Table — (XLSX) [file pgen.1006452.s004.xlsx]

## Sheet: Sheet1
Table S4. Oligonucleotides used in this study.
Primer Name	Description	Sequence	Index Sequence
oLC274	pJK863down-F	CTGTCAAGGAGGGTATTCTGG
oLC275	pJK863up-R	AAAGTCAAAGTTCCAAGGGG
oLC534	CaTAR-797-R	GATGGAGATAGTTTACGG
oLC752	GPD1+570-F	AGTATGTGGAGCTTTACTGGGA
oLC753	GPD1+766-R	CAGAAACACCAGCAACATCTTC
oLC2838	CaRHO1-140F M13R	ACTCTCTTTTTCTTTGATTCCATATATATTTTTAATCCCTTTATTTAATTACTTTCAACAACAACCACCCGGAAACAGCTATGACCATG
oLC2860	TetO-CaRHO1 pLC330R	AAGTCTTACCACAAGCACCATCACCGACAATGACTAATTTTCTACGAAGTTCAGCTGGACCGTTAACCATCGACTATTTATATTTGTATG
oLC2841	CaRHO1+171F	GAATTGGCATTATGGGATAC
oLC2842	CaRHO1+401R	GCTTCAATAGTATGAGGATC
oLC2843	CaRHO1+911R	GTATCAGGAGAAGTTAAACC
oLC2862	CaRHO1-446F ApaI	TTGCGGGCCCCAGTCGATATTAGAGAAGAC
oLC2864	CaRHO1-248F	CTTTTTTCTCTCTCACACTC
oLC2868	CaRHO1+1462R SacII	GGCACCGCGGGGAAATGTTGATACGTCTAG
oLC4128	CaARC40 del Fplc49	ATGTCCAAAGTTCCTGCTATTTATCAATTGGGTCATTTACCAATTAAAGATCATGTATTTTCTCCAGATCGGAAACAGCTATGACCATG
oLC4129	CaARC40 del Rplc49	CTATACATTGAAGATAACAACTTTACCATCAATTCCTGAAGTGGATACTCTACCTTGATCAAAGTTTCTAGCTCTAGAACTAGTGGATCT
oLC4130	CaARC40 F	CGATTGGGTTTAATTGGAAG
oLC4131	CaARC40 R	CTCTAGAATTACACTGATCC
oLC4177	CaARC40 internalF	CCAGATGGTAATGCGTTGGC
oLC4178	CaARC40 internalR	GTTTACCACCGGCACTAGGT
oLC2838		ACTCTCTTTTTCTTTGATTCCATATATATTTTTAATCCCTTTATTTAATTACTTTCAACAACAACCACCCGGAAACAGCTATGACCATG
oLC5160	CaARC15 + 186-F	AGACAATGTTCCGTATGTGG
oLC5161	CaARC15 + 327-R	TTGTTGTTCACTACTCAACG
oLC750	HWP1+872-F	CCACTACTACTGAAGCCAAATC
oLC751	HWP1+1111-R	AAGTGGATACTGTACCAGTTGG
oLC4569	CaALS2AB+3258F	CACTACTGAATATTGGTCTC
oLC4570	CaALS2AB+3620R	GTAGTAGTAGCAAAGGATTG
oLC5189	CaARC18+284-F	CTAATTCAAAAGAAGCCACG
oLC5190	CaARC18+512-R	GCTAACCAATGTTTACTTGG
oLC5191	CaARC19+188-F	CAGAAATAGAGGTTGATTCC
oLC5192	CaARC19+581-R	GATTCAGCAACAATTCTAGC
oLC5166	CaARC35 + 533-F	ATCGTGGAATTGATGAATGC
oLC5167	CaARC35 + 730-R	GAATATCTAATGGTGGTTCG
oLC5168	CaARC40 + 493-F	GCTTGTGGTTCAACTGATGG
oLC5169	CaARC40 + 677-R	GCCAACGCATTACCATCTGG
UPTAG_BCSEQ_L	Sequence uptag with long primer	CGAGGTCGAGAATGATGTCCACGAGGTCTCT
UPTAG_INDEXSEQ_L	Sequence the index connected to the uptag with long primer	CGTACGCTGCAGGTCGACAGACAAATGGC
DNTAG_BCSEQ_L	Sequence dntag with long primer	CACATGATATGTTGAGCGGTGTCGGTCTCGTAG
DNTAG_INDEXSEQ_L	Sequence the index connected to the dntag	ATCGATGAATTCGAGCTCGGCCAGATACAGATACTC
UPTAG_AMP_UNI_L	Adapter+insert+U1	AATGATACGGCGACCACCGAGATCTACACCGAGGTCGAGAATGATGTCCACGAGGTCTCT
UPTAG_AMP_Index_1_L	Adapter+insert+index+U2	CAAGCAGAAGACGGCATACGAGATCGTGATGCCATTTGTCTGTCGACCTGCAGCGTACG	ATCACG
UPTAG_AMP_Index_2_L	Adapter+insert+index+U2	CAAGCAGAAGACGGCATACGAGATACATCGGCCATTTGTCTGTCGACCTGCAGCGTACG	CGATGT
UPTAG_AMP_Index_3_L	Adapter+insert+index+U2	CAAGCAGAAGACGGCATACGAGATGCCTAAGCCATTTGTCTGTCGACCTGCAGCGTACG	TTAGGC
UPTAG_AMP_Index_4_L	Adapter+insert+index+U2	CAAGCAGAAGACGGCATACGAGATTGGTCAGCCATTTGTCTGTCGACCTGCAGCGTACG	TGACCA
UPTAG_AMP_Index_5_L	Adapter+insert+index+U2	CAAGCAGAAGACGGCATACGAGATCACTGTGCCATTTGTCTGTCGACCTGCAGCGTACG	ACAGTG
UPTAG_AMP_Index_6_L	Adapter+insert+index+U2	CAAGCAGAAGACGGCATACGAGATATTGGCGCCATTTGTCTGTCGACCTGCAGCGTACG	GCCAAT
UPTAG_AMP_Index_7_L	Adapter+insert+index+U2	CAAGCAGAAGACGGCATACGAGATGATCTGGCCATTTGTCTGTCGACCTGCAGCGTACG	CAGATC
UPTAG_AMP_Index_8_L	Adapter+insert+index+U2	CAAGCAGAAGACGGCATACGAGATTCAAGTGCCATTTGTCTGTCGACCTGCAGCGTACG	ACTTGA
UPTAG_AMP_Index_9_L	Adapter+insert+index+U2	CAAGCAGAAGACGGCATACGAGATCTGATCGCCATTTGTCTGTCGACCTGCAGCGTACG	GATCAG
UPTAG_AMP_Index_10_L	Adapter+insert+index+U2	CAAGCAGAAGACGGCATACGAGATAAGCTAGCCATTTGTCTGTCGACCTGCAGCGTACG	TAGCTT
UPTAG_AMP_Index_11_L	Adapter+insert+index+U2	CAAGCAGAAGACGGCATACGAGATGTAGCCGCCATTTGTCTGTCGACCTGCAGCGTACG	GGCTAC
UPTAG_AMP_Index_12_L	Adapter+insert+index+U2	CAAGCAGAAGACGGCATACGAGATTACAAGGCCATTTGTCTGTCGACCTGCAGCGTACG	CTTGTA
UPTAG_AMP_Index_13_L	Adapter+insert+index+U2	CAAGCAGAAGACGGCATACGAGATTTGACTGCCATTTGTCTGTCGACCTGCAGCGTACG	AGTCAA
UPTAG_AMP_Index_14_L	Adapter+insert+index+U2	CAAGCAGAAGACGGCATACGAGATGGAACTGCCATTTGTCTGTCGACCTGCAGCGTACG	AGTTCC
UPTAG_AMP_Index_15_L	Adapter+insert+index+U2	CAAGCAGAAGACGGCATACGAGATTGACATGCCATTTGTCTGTCGACCTGCAGCGTACG	ATGTCA
UPTAG_AMP_Index_16_L	Adapter+insert+index+U2	CAAGCAGAAGACGGCATACGAGATGGACGGGCCATTTGTCTGTCGACCTGCAGCGTACG	CCGTCC
UPTAG_AMP_Index_17_L	Adapter+insert+index+U2	CAAGCAGAAGACGGCATACGAGATCTCTACGCCATTTGTCTGTCGACCTGCAGCGTACG	GTAGAG
UPTAG_AMP_Index_18_L	Adapter+insert+index+U2	CAAGCAGAAGACGGCATACGAGATGCGGACGCCATTTGTCTGTCGACCTGCAGCGTACG	GTCCGC
UPTAG_AMP_Index_19_L	Adapter+insert+index+U2	CAAGCAGAAGACGGCATACGAGATTTTCACGCCATTTGTCTGTCGACCTGCAGCGTACG	GTGAAA
UPTAG_AMP_Index_20_L	Adapter+insert+index+U2	CAAGCAGAAGACGGCATACGAGATGGCCACGCCATTTGTCTGTCGACCTGCAGCGTACG	GTGGCC
DNTAG_AMP_UNI_L	Adapter+insert+D1	AATGATACGGCGACCACCGAGATCTACACCACATGATATGTTGAGCGGTGTCGGTCTCGTAG
DNTAG_AMP_Index_1_L	Adapter+insert+index+D2	CAAGCAGAAGACGGCATACGAGATCGTGATGAGTATCTGTATCTGGCCGAGCTCGAATTCATCGAT	ATCACG
DNTAG_AMP_Index_2_L	Adapter+insert+index+D2	CAAGCAGAAGACGGCATACGAGATACATCGGAGTATCTGTATCTGGCCGAGCTCGAATTCATCGAT	CGATGT
DNTAG_AMP_Index_3_L	Adapter+insert+index+D2	CAAGCAGAAGACGGCATACGAGATGCCTAAGAGTATCTGTATCTGGCCGAGCTCGAATTCATCGAT	TTAGGC
DNTAG_AMP_Index_4_L	Adapter+insert+index+D2	CAAGCAGAAGACGGCATACGAGATTGGTCAGAGTATCTGTATCTGGCCGAGCTCGAATTCATCGAT	TGACCA
DNTAG_AMP_Index_5_L	Adapter+insert+index+D2	CAAGCAGAAGACGGCATACGAGATCACTGTGAGTATCTGTATCTGGCCGAGCTCGAATTCATCGAT	ACAGTG
DNTAG_AMP_Index_6_L	Adapter+insert+index+D2	CAAGCAGAAGACGGCATACGAGATATTGGCGAGTATCTGTATCTGGCCGAGCTCGAATTCATCGAT	GCCAAT
DNTAG_AMP_Index_7_L	Adapter+insert+index+D2	CAAGCAGAAGACGGCATACGAGATGATCTGGAGTATCTGTATCTGGCCGAGCTCGAATTCATCGAT	CAGATC
DNTAG_AMP_Index_8_L	Adapter+insert+index+D2	CAAGCAGAAGACGGCATACGAGATTCAAGTGAGTATCTGTATCTGGCCGAGCTCGAATTCATCGAT	ACTTGA
DNTAG_AMP_Index_9_L	Adapter+insert+index+D2	CAAGCAGAAGACGGCATACGAGATCTGATCGAGTATCTGTATCTGGCCGAGCTCGAATTCATCGAT	GATCAG
DNTAG_AMP_Index_10_L	Adapter+insert+index+D2	CAAGCAGAAGACGGCATACGAGATAAGCTAGAGTATCTGTATCTGGCCGAGCTCGAATTCATCGAT	TAGCTT
DNTAG_AMP_Index_11_L	Adapter+insert+index+D2	CAAGCAGAAGACGGCATACGAGATGTAGCCGAGTATCTGTATCTGGCCGAGCTCGAATTCATCGAT	GGCTAC
DNTAG_AMP_Index_12_L	Adapter+insert+index+D2	CAAGCAGAAGACGGCATACGAGATTACAAGGAGTATCTGTATCTGGCCGAGCTCGAATTCATCGAT	CTTGTA
DNTAG_AMP_Index_13_L	Adapter+insert+index+D2	CAAGCAGAAGACGGCATACGAGATTTGACTGAGTATCTGTATCTGGCCGAGCTCGAATTCATCGAT	AGTCAA
DNTAG_AMP_Index_14_L	Adapter+insert+index+D2	CAAGCAGAAGACGGCATACGAGATGGAACTGAGTATCTGTATCTGGCCGAGCTCGAATTCATCGAT	AGTTCC
DNTAG_AMP_Index_15_L	Adapter+insert+index+D2	CAAGCAGAAGACGGCATACGAGATTGACATGAGTATCTGTATCTGGCCGAGCTCGAATTCATCGAT	ATGTCA
DNTAG_AMP_Index_16_L	Adapter+insert+index+D2	CAAGCAGAAGACGGCATACGAGATGGACGGGAGTATCTGTATCTGGCCGAGCTCGAATTCATCGAT	CCGTCC
DNTAG_AMP_Index_17_L	Adapter+insert+index+D2	CAAGCAGAAGACGGCATACGAGATCTCTACGAGTATCTGTATCTGGCCGAGCTCGAATTCATCGAT	GTAGAG
DNTAG_AMP_Index_18_L	Adapter+insert+index+D2	CAAGCAGAAGACGGCATACGAGATGCGGACGAGTATCTGTATCTGGCCGAGCTCGAATTCATCGAT	GTCCGC
DNTAG_AMP_Index_19_L	Adapter+insert+index+D2	CAAGCAGAAGACGGCATACGAGATTTTCACGAGTATCTGTATCTGGCCGAGCTCGAATTCATCGAT	GTGAAA
DNTAG_AMP_Index_20_L	Adapter+insert+index+D2	CAAGCAGAAGACGGCATACGAGATGGCCACGAGTATCTGTATCTGGCCGAGCTCGAATTCATCGAT	GTGGCC
